# Supplementary material for: Unraveling the Impact of KRAS Accessory Proteins on Oncogenic Signaling Pathways
Source: Cells. 2026 Jan 20;15(2):190. doi: 10.3390/cells15020190 (PMC12839328; doi:10.3390/cells15020190)
Supplement: Supplementary file 1 [file cells-15-00190-s001.zip]

Archive with 1 entries (1 files):
- cells-4043564-supplementary.pdf
